# Supplementary material for: Transforming Growth Factor-beta signaling in αβ thymocytes promotes negative selection
Source: Nat Commun. 2019 Dec 19;10:5690. doi: 10.1038/s41467-019-13456-z (PMC6923358; doi:10.1038/s41467-019-13456-z)
Supplement: Supplementary file 4 — source data [file 41467_2019_13456_MOESM4_ESM.xlsx]

## Sheet: Figure 1
Figure 1
example of raw data are presented for each set on the figure
Fig1d %CD4CD8Low heliospos foxpneg3			Fig1d CD4CD8Low heliospos foxp3neg number
TGFβR-WT	TGFβR-KO		TGFβR-WT	TGFβR-KO
0.5	4.6		45000	280000
1.8	7		65000	270000
1.6	4.1		67500	265000
0.9	6.2		70000	175000
1.2	4.8		112000	150000
Fig1d %CD4SP heliospos foxpneg3			Fig1d CD4SP heliospos foxp3neg number
TGFβR-WT	TGFβR-KO		TGFβR-WT	TGFβR-KO
5.7	2.7		250000	150000
4.5	2.3		350000	100000
6.8	4.5		500000	170000
4.9	3.2		150000	140000
3.9	2.1		450000	200000
Fig1f % of BIM in CD4Pos CD8low						Fig1f % of caps3 in CD4pos CD8low
TGFβR-WT	TGFβR-KO	samd4	TRIM33KO	ST DKO		TGFβR-WT	TGFβR-KO	smad4	TRIM33KO	ST DKO
55	20	60	85	55		20	2	25	15	35
75	25	47	55	65		25	4	18	25	20
70	15	75	60	75		25	10	32	32	30
55	22.5	60	65	80		30	5	20	20	18
65	20	70	75	70		18	7	21	20	25
Fig1f % of BIM in CD4SP						Fig1f % of Caps3 in CD4SP
TGFβR-WT	TGFβR-KO	samd4	TRIM33KO	ST DKO		TGFβR-WT	TGFβR-KO	Smad4KO	TRIM33KO	ST DKO
70	27	80	63	68		15	5	19	13	15
65	25	65	60	75		13	2	20	16	19
67.5	20	55	57	65		13	5.5	15	22	12
85	35	75	48	62		12	3	13	14	22
62.5	15	70	75	55		19	6.5	17	18	17

## Sheet: Figure 2
Figure 2
example of raw data are presented for each set on the figure
Fig2a % BIMpos in CD4SP heliospos foxpneg				Fig2a % BIMpos in CD4CD8low heliospos foxpneg
TGFβR-WT BM	TGFβR-KO BM			TGFβR-WT BM	TGFbR-KO BM
80	70			70	30
85	65			75	15
75	75			60	40
83	67			80	25
Fig2c Aire mTEC density
TGFβR-WT	TGFβR-KO
932.354	571.331
749.663	301.148
919.809	247.312
1016.81	377.187
684.382	343.87
674.458	464.689
945.358	563.755
554.497	303.788
533.597	495.295
560.03	406.475
825.031	333.5
1217.49	360.536
700.468	265.544
Fig2d % CD80 mTEC			Fig2d numbers Airepos CD80 pos mTEC
TGFβR-WT	TGFβR-KO		TGFβR-WT	TGFβR-KO
75	30		750	150
60	20		900	75
65	15		500	50
80	35		450	80
70	25		800	30
Fig2f %Airepos mTEC in BM			fig2e	TRA expression RTqPCR
TGFbRKO	TGFbRKO+WT			insulin
13	45		TGFβR-WT	TGFβR-KO
10	37		1	0.378121
20	49		1	0.278621
15	42		1	0.0573111
				SP1
			1	0.107681
			1	0.0260091
			1	0.0513558
				SP2
			1	0.600032
			1	0.558217
			1	0.576622
				Caseinb
			1	1.04312
			1	1.23412
			1	1.15045
				MUP1
			1	0.0221903
			1	0.12256
			1	0.0856514

## Sheet: Figure 3
Figure3
example of rawl data are presented for each set of the figure
Histology is illustrated
Fig 3b	Dendity of Heliospos foxp3 neg at the CMJ
TGFbRwt	TGFbRko
1390.58	1475.08
1167.16	1754.8
1175.52	1976.82
1214.68	2031.37
779.478	1434.01
	1383.26
	1725.22
fig3d %of CXCR3 in Foxp3neh helios pos CD4CD8low						fig3d %of CXCR3 in Foxp3neh helios pos CD4SP
TGFβR-WT	TGFβR-KO					TGFβR-WT	TGFβR-KO
10	65					0.001	42
7	75					0.003	50
5	50					0.007	45
12	60					0.009	65
8	65					0.01	35
fig3f %T-BET in foxp3negHeliosposCD4SP						fig3f %T-BET in foxp3negHeliosposCD4CD8low
TGFβR-WT	TGFβR-KO	SMAD4-KO	TRIM33-KO	ST-KO		TGFβR-WT	TGFβR-KO	SMAD4-KO	TRIM33-KO	ST-KO
1	70	1	1	1		1	40	1	5	1
2	65	2	4	1		2	35	2	2	4
1	45	3	2	2		1	60	5	1	1
5	80	5	1	1		1	30	2	4	4
1		1	1	4		1		2	1	3

## Sheet: Figure 4
Figure 4
example of rawl data are presented for each set of the figure
Figure4b % of RANKL Foxp3neg Heliospos CD4CD8low
TGFβR-WT	TGFβR-KO	SMAD4-KO	TRIM-33 KO	ST-KO
60	30	45	70	45
65	25	55	55	35
65	16	55	45	65
45	35
75	25	60	65	75
Figure4b % of RANKL Foxp3neg Heliospos CD4SP
TGFβR-WT	TGFβR-KO	SMAD4-KO	TRIM-33 KO	ST-KO
75	30	55	80	85
80	25	67	70	75
85	15	80	85	83
70	40
80	25	80	90	87
Figure4d rankl expression ( each value mean of duplicate of same sample)
None	TGFβ	SB431542	SB203580
4.2	15.2	2.1	1.1
6.1	18.3	1.5	2
3	12	1	0.5

## Sheet: Figure 5
Figure 5
example of raw data are presented for each set on the figure
Fig5a % of M2 cells in Foxpneg heliospos CD4SP					Fig5a % of M2 cells in Foxpneg heliosneg CD4SP
TGFβR-WT	TGFβR-KO				TGFβR-WT	TGFβR-KO
16	42				15	13
10	49				20	21
20	65				14	12
14	60				18	20
13	41				14	16
Fig5b % of Qa2 Foxpneg heliospos CD4SP
TGFβR-WT	TGFβR-KO
7	98
10	80
5	97
3	75
Fig5c % BIMneg CD69neg Foxpneg heliospos CD4SP
TGFβR-WT	TGFβR-KO
2	49
3	35
5	50
1	47
5	60
Fig5d % BIMneg in HSAlow Foxpneg heliospos CD4SP
TGFβR-WT	TGFβR-KO
2	23
1.5	27
3	18
1.8	25
Fig5e % s1p1 Foxpneg heliospos CD4SP
TGFBR-WT	TGFBR-Ko
5	50
7	45
3	35
10	40
4	27
Fig5e % heliospos in FITCpos CD4 pos et periphery
TGFβR-WT	TGFβR-KO
5	60
2	55
7	68
2	42

## Sheet: Figure 6
Figure 6
Histology is illustrated
Fig 6b% of IFNg pos CD4 in th e colon				Fig6b % of IFNg pos CD4 in the skin
TGFβR-WT	TGFβR-KO			TGFβR-WT	TGFbR-KO
4	35			10	30
2	45			15	45
1	25			5	55
Fig6b % of TNFa pos CD4 in th e colon				Fig6b % of TNFa pos CD4 in the skin
1	15			TGFbR-WT	TGFbR-KO
5	12			15	45
3	25			20	65
				10	70

## Sheet: sup figure 3
Supl fig3
Raw histology is illsutrated
Supl fig3 a, medulla size				Supl fig3 b, mTEC number 10 exp3
	TGFβR-WT	TGFβR-KO		TGFβR-WT	TGFβR-KO
	-2.85854	-0.178202		200	270
	0.4826	-1.6155		350	150
	-1.49681	-1.98348		275	237
	-3.15957	-1.9043		220	350
	-1.39614	-0.46584		197	280
	-1.25648	-2.68245		250	200
	-2.08039	0.706543		350	400
	-0.869533	-0.497754
	-2.55751	-1.11817
	-2.85854	-0.963668
	0.0287987	-1.35339
	-2.55751	-1.46937
	-2.08039	0.140811
	-1.51611	-2.55751
	-1.05576	-3.15957
	-1.08039	-2.38142
	-1.65442	-1.98348
	-1.21508	-2.20533
	-1.55751	-2.55751
	-1.4606	-2.08039
	-0.876266	-1.12214
	-2.55751	-1.06615
	-0.111125	-2.20533
	-1.51611	-1.85854
	-0.701685	-1.4606
	-1.88081	-1.10266
	-2.85854	-0.829153
	-0.554262	-0.784819
	-1.16834	-0.761627
	-0.887726	-2.08039
	-3.15957	-1.69717
	-2.55751	-3.15957
	-1.12214	-1.30224
	-0.220547	-0.551041
	-2.25648	-0.551041
	-0.718658	-3.15957
	-1.54678	-3.15957
	-0.682446	-0.425568
	-0.856371	-2.55751
	-2.20533	-2.85854
	-1.76163	-1.46937
	-1.24575	-2.85854
	-1.85854	-0.625541
	-2.38142	-1.68245
	-0.87401	-1.64105
	-0.794079	-1.30224
	-2.15957	-0.911594
	-1.9043	-0.203399
	-0.77755	-3.15957
	-1.65442	-1.43529
	-1.60326	0.0976312
	-1.02285	-1.95545
	-2.38142	-1.12214
	-1.76163	-1.15957
	-2.85854	-1.57978
	-2.85854	-1.57978
	-2.85854	-1.15957
	-2.20533	-2.85854
	0.219557	-0.0380074
	-1.95545	-0.710861
	-2.38142	-2.08039
	-2.85854	-1.95545
	-2.85854	-1.31447
	0.0571264	-0.929118
	-1.76163	-3.15957
	-1.65442	-2.55751
	-2.85854	-2.25648
	-1.79784	-3.15957
	-0.336093	-2.08039
	-1.08402	-1.57978
	-1.31447	-1.85854
	-0.184135	0.348963
	-2.15957	-2.85854
	-0.571856	-2.38142
	-0.556423	-0.521078
	-1.19578
	-1.18184
	-2.20533

## Sheet: Sup figure 5
Sup Figure 5
example of raw data are illsutrated
Sup Fig5 MFI of CD40L in surface
TGFβR-WT DPLow	TGFβR-WT SP	TGFBR-Ko DPLOW	TGFBR-Ko SP
174	222	172	209
180	200	169	218
170	214	176	228

## Sheet: sup figure6
Sup Figure 6
Sup Figure 6 QPCRvalue of BIM (mean of duplicate of each sample)
TGF-bRWT	TGF-bRKo
0.5	0.7
0.7	0.3
0.9	0.9
0.4	1

## Sheet: Sup figure 2
Sup Fig2
Supl fig 2 KI 67 MFI
TGFb-RWT	TGbR-KO
4510	4503
3600	4310
3510	3590
2920	3490

[truncated: 2 more sheets: Sup figure 1, Supl figure 4]
